# Supplementary material for: A Nanobody of PEDV S1 Protein: Screening and Expression in Escherichia coli
Source: Biomolecules. 2024 Sep 4;14(9):1116. doi: 10.3390/biom14091116 (PMC11430113; doi:10.3390/biom14091116)
Supplement: Supplementary file 1 [file biomolecules-14-01116-s001.zip]

Archive with 2 entries (2 files):
- Elisa date.zip
- PAGE.zip
